# Supplementary material for: A Defined Synbiotic Produces Immunomodulatory Metabolites, Engages Gut–Immune Pathways Relevant to Inflammaging, and Supports Healthy Aging in a Nematode Model
Source: Int J Mol Sci. 2026 Jul 17;27(14):6369. doi: 10.3390/ijms27146369 (PMC13409942; doi:10.3390/ijms27146369)
Supplement: Supplementary file 1 [file ijms-27-06369-s001.zip]

Archive with 1 entries (1 files):
- ijms-4373377-supplementary.pdf
